# Supplementary material for: Bio-organic amendment enhances apple yield and nutritional quality in degraded sandy soils
Source: Front Plant Sci. 2026 May 21;17:1834274. doi: 10.3389/fpls.2026.1834274 (PMC13233720; doi:10.3389/fpls.2026.1834274)
Supplement: Supplementary file 1 [file Table1.xlsx]

## Sheet: Soil
name	pH	pH	SOM	SOM	TN	TN	TP	TP	TK	TK	AN	AN	AP	AP	AK	AK	URE	URE	ALP	ALP	SUC	SUC	PRO	PRO	PPO	PPO	DHA	DHA
CK	8.52	8.32	16	13.5	1.11	0.8	0.441	0.283	22.2	24.9	46	45	6.4	10.8	153	200	3.44	3.821	1.446	2.544	15.759	25.855	0.944	1.054	7.751	4.462	22.071	2.572
CK	8.62	8.42	17	14.5	1.21	0.9	0.461	0.303	23.2	25.9	53	52	6.8	11.8	163	210	3.54	3.921	1.546	2.644	16.759	26.855	0.974	1.084	7.851	4.562	23.071	2.872
CK	8.72	8.52	18	15.5	1.31	1	0.481	0.323	24.2	26.9	60	59	7	12.8	173	220	3.64	4.021	1.646	2.744	17.759	27.855	1.004	1.114	7.951	4.662	24.071	3.172
N	8.06	8.27	21.2	13.1	1.32	0.76	0.409	0.289	22.3	25.1	97	43	24.6	7.8	530	139	4.129	4.028	1.904	2.382	42.569	17.911	1.375	0.957	6.588	4.084	22.479	3.274
N	8.16	8.37	22.2	14.1	1.42	0.86	0.429	0.309	23.3	26.1	104	50	25.6	8.1	540	149	4.229	4.128	2.004	2.482	43.569	18.911	1.405	0.987	6.688	4.184	23.479	3.574
N	8.26	8.47	23.2	15.1	1.52	0.96	0.449	0.329	24.3	27.1	111	57	26.6	8.4	550	159	4.329	4.228	2.104	2.582	44.569	19.911	1.435	1.017	6.788	4.284	24.479	3.874
F	8.48	8.27	16.5	12.5	1.12	0.77	0.422	0.292	23.1	24.9	63	53	6.5	9.4	181	150	3.193	3.958	1.605	2.344	30.558	19.692	1.134	0.968	6.168	3.277	15.82	3.433
F	8.58	8.37	17.5	13.5	1.22	0.87	0.442	0.312	24.1	25.9	70	60	6.9	10.4	191	160	3.293	4.058	1.705	2.444	31.558	20.692	1.164	0.998	6.268	3.377	16.82	3.733
F	8.68	8.47	18.5	14.5	1.32	0.97	0.462	0.332	25.1	26.9	77	67	7.2	11.4	201	170	3.393	4.158	1.805	2.544	32.558	21.692	1.194	1.028	6.368	3.477	17.82	4.033
B1	7.28	7.63	29.1	17	2.12	1.25	0.806	0.489	24.7	24.1	535	244	210.6	195	485	371	4.722	4.507	2.322	2.826	59.025	22.795	1.805	1.511	4.755	3.026	27.687	4.645
B1	7.38	7.73	30.1	18	2.22	1.35	0.826	0.509	25.7	25.1	542	251	220.6	205	495	381	4.822	4.607	2.422	2.926	60.025	23.795	1.835	1.541	4.855	3.126	28.687	4.945
B1	7.48	7.83	31.1	19	2.32	1.45	0.846	0.529	26.7	26.1	549	258	230.6	215	505	391	4.922	4.707	2.522	3.026	61.025	24.795	1.865	1.571	4.955	3.226	29.687	5.245
B2	7.42	7.5	27	22.8	1.57	2.07	0.73	1.06	25.2	25.4	312	613	101.3	528.8	379	1052	4.117	5.209	1.826	2.834	33.904	39.904	1.445	2.087	5.449	2.876	26.975	9.468
B2	7.52	7.6	28	23.8	1.67	2.17	0.75	1.08	26.2	26.4	319	620	111.3	538.8	389	1062	4.217	5.309	1.926	2.934	34.904	40.904	1.475	2.117	5.549	2.976	27.975	10.468
B2	7.62	7.7	29	24.8	1.77	2.27	0.77	1.1	27.2	27.4	326	627	121.3	548.8	399	1072	4.317	5.409	2.026	3.034	35.904	41.904	1.505	2.147	5.649	3.076	28.975	11.468
B3	8.35	7.43	17.9	18.9	1.39	1.51	0.619	0.812	22.7	24.5	68	380	8.3	227.5	195	722	3.936	5.985	1.508	2.976	27.814	52.173	0.999	1.772	5.745	2.538	27.746	5.775
B3	8.45	7.53	18.9	19.9	1.49	1.61	0.639	0.832	23.7	25.5	75	387	8.6	237.5	205	732	4.036	6.085	1.608	3.076	28.814	53.173	1.029	1.802	5.845	2.638	28.746	6.075
B3	8.55	7.63	19.9	20.9	1.59	1.71	0.659	0.852	24.7	26.5	82	394	8.9	247.5	215	742	4.136	6.185	1.708	3.176	29.814	54.173	1.059	1.832	5.945	2.738	29.746	6.375

## Sheet: yield
name	FW	FW	YPT	YPT	PY	PY
CK	40.66	53.75	0.9	14.4	13.5	216
CK	42.66	55.75	1.1	15.4	16.5	231
CK	44.66	57.75	1.3	16.4	19.5	246
N	45.39	62.06	7.55	18.35	113.25	275.25
N	47.39	64.06	7.85	19.35	117.75	290.25
N	49.39	66.06	8.15	20.35	122.25	305.25
F	46.23	60.23	7.55	12.55	113.25	188.25
F	48.23	62.23	7.85	13.55	117.75	203.25
F	50.23	64.23	8.15	14.55	122.25	218.25
B1	69.67	65.61	8.7	28.2	130.5	423
B1	71.67	67.61	9	29.2	135	438
B1	73.67	69.61	9.3	30.2	139.5	453
B2	66.91	59.33	5.05	22.05	75.75	330.75
B2	68.91	61.33	5.25	23.05	78.75	345.75
B2	70.91	63.33	5.45	24.05	81.75	360.75
B3	72.81	62.52	6.25	14.6	93.75	219
B3	74.81	64.52	6.45	15.6	96.75	234
B3	76.81	66.52	6.65	16.6	99.75	249

## Sheet: quality
name	TD	TD	LD	LD	FSI	FSI	FMC	FMC	FF	FF	SSC	SSC	SS	SS	TA	TA	VC	VC
CK	40.15	43.32	43.71	48.44	1.03	1.06	61	79.39	9.6	11.9	12.6	16.24	11	13	4.31	8.55	4.51	4.68
CK	42.15	45.32	45.71	50.44	1.08	1.11	63	81.39	9.8	12.4	13.6	17.24	11.19	13.41	4.41	8.65	4.61	4.78
CK	44.15	47.32	47.71	52.44	1.13	1.16	65	83.39	10	12.9	14.6	18.24	11.38	13.82	4.51	8.75	4.71	4.88
N	40.57	46	44.56	54.46	1.04	1.13	47.84	77.82	12.4	13.7	16.3	16.55	15	15	4.31	8.24	8.62	8.78
N	42.57	48	46.56	56.46	1.09	1.18	49.84	79.82	12.9	14.2	17.3	17.55	15.22	15.29	4.41	8.34	8.72	8.88
N	44.57	50	48.56	58.46	1.14	1.23	51.84	81.82	13.4	14.7	18.3	18.55	15.44	15.58	4.51	8.44	8.82	8.98
F	42.1	45.3	46.66	51.57	1.05	1.08	53.15	80.04	14.5	14.1	17.07	17.22	15	14	3.74	7.75	8.02	8.51
F	44.1	47.3	48.66	53.57	1.1	1.13	55.15	82.04	15	14.6	18.07	18.22	15.86	14.65	3.84	7.85	8.12	8.61
F	46.1	49.3	50.66	55.57	1.15	1.18	57.15	84.04	15.5	15.1	19.07	19.22	16.72	15.3	3.94	7.95	8.22	8.71
B1	48.39	45.47	56.11	53.6	1.1	1.12	49.73	80.04	11.4	11.3	18.53	16.79	16	14	3.46	7.48	9.19	10.28
B1	50.39	47.47	58.11	55.6	1.15	1.17	51.73	82.04	11.9	11.8	19.53	17.79	16.35	14.31	3.56	7.58	9.29	10.38
B1	52.39	49.47	60.11	57.6	1.2	1.22	53.73	84.04	12.4	12.3	20.53	18.79	16.7	14.62	3.66	7.68	9.39	10.48
B2	47.87	49.19	54.51	54.42	1.08	1.05	46.46	80.34	11.2	13.3	20.33	15.32	16	15.6	3.59	8.4	9.89	12.09
B2	49.87	51.19	56.51	56.42	1.13	1.1	48.46	82.34	11.7	13.8	21.33	16.32	16.45	16.1	3.69	8.5	9.99	12.19
B2	51.87	53.19	58.51	58.42	1.18	1.15	50.46	84.34	12.2	14.3	22.33	17.32	16.9	16.6	3.79	8.6	10.09	12.29
B3	47.58	47.94	54.42	53.47	1.09	1.06	50.93	81.8	11	13.5	18.93	16.61	14	14	4.31	6.89	9.14	9.57
B3	49.58	49.94	56.42	55.47	1.14	1.11	52.93	83.8	11.5	14	19.93	17.61	14.43	14.55	4.41	6.99	9.24	9.67
B3	51.58	51.94	58.42	57.47	1.19	1.16	54.93	85.8	12	14.5	20.93	18.61	14.86	15.1	4.51	7.09	9.34	9.77

## Sheet: Sheet4
name	pH	SOM	TN	TP	TK	AN	AP	AK	URE	ALP	SUC	PRO	PPO	DHA	FW	FW	YPT	YPT	PY	PY	TD	TD	LD	LD	FSI	FSI	FMC	FMC	FF	FF	SSC	SSC	SS	SS	TA	TA	VC	VC
CK	8.52	16	1.11	0.441	22.2	46	6.4	153	3.44	1.446	15.759	0.944	7.751	22.071	40.66	53.75	0.9	14.4	13.5	216	40.15	43.32	43.71	48.44	1.03	1.06	61	79.39	9.6	11.9	12.6	16.24	11	13	4.31	8.55	4.51	4.68
CK	8.62	17	1.21	0.461	23.2	53	6.8	163	3.54	1.546	16.759	0.974	7.851	23.071	42.66	55.75	1.1	15.4	16.5	231	42.15	45.32	45.71	50.44	1.08	1.11	63	81.39	9.8	12.4	13.6	17.24	11.19	13.41	4.41	8.65	4.61	4.78
CK	8.72	18	1.31	0.481	24.2	60	7	173	3.64	1.646	17.759	1.004	7.951	24.071	44.66	57.75	1.3	16.4	19.5	246	44.15	47.32	47.71	52.44	1.13	1.16	65	83.39	10	12.9	14.6	18.24	11.38	13.82	4.51	8.75	4.71	4.88
N	8.06	21.2	1.32	0.409	22.3	97	24.6	530	4.129	1.904	42.569	1.375	6.588	22.479	45.39	62.06	7.55	18.35	113.25	275.25	40.57	46	44.56	54.46	1.04	1.13	47.84	77.82	12.4	13.7	16.3	16.55	15	15	4.31	8.24	8.62	8.78
N	8.16	22.2	1.42	0.429	23.3	104	25.6	540	4.229	2.004	43.569	1.405	6.688	23.479	47.39	64.06	7.85	19.35	117.75	290.25	42.57	48	46.56	56.46	1.09	1.18	49.84	79.82	12.9	14.2	17.3	17.55	15.22	15.29	4.41	8.34	8.72	8.88
N	8.26	23.2	1.52	0.449	24.3	111	26.6	550	4.329	2.104	44.569	1.435	6.788	24.479	49.39	66.06	8.15	20.35	122.25	305.25	44.57	50	48.56	58.46	1.14	1.23	51.84	81.82	13.4	14.7	18.3	18.55	15.44	15.58	4.51	8.44	8.82	8.98
F	8.48	16.5	1.12	0.422	23.1	63	6.5	181	3.193	1.605	30.558	1.134	6.168	15.82	46.23	60.23	7.55	12.55	113.25	188.25	42.1	45.3	46.66	51.57	1.05	1.08	53.15	80.04	14.5	14.1	17.07	17.22	15	14	3.74	7.75	8.02	8.51
F	8.58	17.5	1.22	0.442	24.1	70	6.9	191	3.293	1.705	31.558	1.164	6.268	16.82	48.23	62.23	7.85	13.55	117.75	203.25	44.1	47.3	48.66	53.57	1.1	1.13	55.15	82.04	15	14.6	18.07	18.22	15.86	14.65	3.84	7.85	8.12	8.61
F	8.68	18.5	1.32	0.462	25.1	77	7.2	201	3.393	1.805	32.558	1.194	6.368	17.82	50.23	64.23	8.15	14.55	122.25	218.25	46.1	49.3	50.66	55.57	1.15	1.18	57.15	84.04	15.5	15.1	19.07	19.22	16.72	15.3	3.94	7.95	8.22	8.71
B1	7.28	29.1	2.12	0.806	24.7	535	210.6	485	4.722	2.322	59.025	1.805	4.755	27.687	69.67	65.61	8.7	28.2	130.5	423	48.39	45.47	56.11	53.6	1.1	1.12	49.73	80.04	11.4	11.3	18.53	16.79	16	14	3.46	7.48	9.19	10.28
B1	7.38	30.1	2.22	0.826	25.7	542	220.6	495	4.822	2.422	60.025	1.835	4.855	28.687	71.67	67.61	9	29.2	135	438	50.39	47.47	58.11	55.6	1.15	1.17	51.73	82.04	11.9	11.8	19.53	17.79	16.35	14.31	3.56	7.58	9.29	10.38
B1	7.48	31.1	2.32	0.846	26.7	549	230.6	505	4.922	2.522	61.025	1.865	4.955	29.687	73.67	69.61	9.3	30.2	139.5	453	52.39	49.47	60.11	57.6	1.2	1.22	53.73	84.04	12.4	12.3	20.53	18.79	16.7	14.62	3.66	7.68	9.39	10.48
B2	7.42	27	1.57	0.73	25.2	312	101.3	379	4.117	1.826	33.904	1.445	5.449	26.975	66.91	59.33	5.05	22.05	75.75	330.75	47.87	49.19	54.51	54.42	1.08	1.05	46.46	80.34	11.2	13.3	20.33	15.32	16	15.6	3.59	8.4	9.89	12.09
B2	7.52	28	1.67	0.75	26.2	319	111.3	389	4.217	1.926	34.904	1.475	5.549	27.975	68.91	61.33	5.25	23.05	78.75	345.75	49.87	51.19	56.51	56.42	1.13	1.1	48.46	82.34	11.7	13.8	21.33	16.32	16.45	16.1	3.69	8.5	9.99	12.19
B2	7.62	29	1.77	0.77	27.2	326	121.3	399	4.317	2.026	35.904	1.505	5.649	28.975	70.91	63.33	5.45	24.05	81.75	360.75	51.87	53.19	58.51	58.42	1.18	1.15	50.46	84.34	12.2	14.3	22.33	17.32	16.9	16.6	3.79	8.6	10.09	12.29
B3	8.35	17.9	1.39	0.619	22.7	68	8.3	195	3.936	1.508	27.814	0.999	5.745	27.746	72.81	62.52	6.25	14.6	93.75	219	47.58	47.94	54.42	53.47	1.09	1.06	50.93	81.8	11	13.5	18.93	16.61	14	14	4.31	6.89	9.14	9.57
B3	8.45	18.9	1.49	0.639	23.7	75	8.6	205	4.036	1.608	28.814	1.029	5.845	28.746	74.81	64.52	6.45	15.6	96.75	234	49.58	49.94	56.42	55.47	1.14	1.11	52.93	83.8	11.5	14	19.93	17.61	14.43	14.55	4.41	6.99	9.24	9.67
B3	8.55	19.9	1.59	0.659	24.7	82	8.9	215	4.136	1.708	29.814	1.059	5.945	29.746	76.81	66.52	6.65	16.6	99.75	249	51.58	51.94	58.42	57.47	1.19	1.16	54.93	85.8	12	14.5	20.93	18.61	14.86	15.1	4.51	7.09	9.34	9.77
